# Supplementary material for: Knowledge, Attitudes, and Practices of Spanish Midwives and Midwifery Students toward Oral Healthcare during Pregnancy
Source: Int J Environ Res Public Health. 2021 Jun 4;18(11):6089. doi: 10.3390/ijerph18116089 (PMC8200230; doi:10.3390/ijerph18116089)
Supplement: Supplementary file 1 [file ijerph-18-06089-s001.zip]

Archive with 1 entries (1 files):
- ijerph-1225389-supplementary.pdf
